# Supplementary material for: Machine Learning-Based Radiomics Nomogram With Dynamic Contrast-Enhanced MRI of the Osteosarcoma for Evaluation of Efficacy of Neoadjuvant Chemotherapy
Source: Front Oncol. 2021 Nov 15;11:758921. doi: 10.3389/fonc.2021.758921 (PMC8634262; doi:10.3389/fonc.2021.758921)
Supplement: Supplementary file 1 [file DataSheet_1.xlsx]

## Sheet: split1
	train_test_type	patient_id	voi_type	study_id	study_modality	voi_name	tumor volume	Surgical staging	InterquartileRange	Skewness	Uniformity	Median	Energy	RobustMeanAbsoluteDeviation	MeanAbsoluteDeviation	TotalEnergy	Maximum	RootMeanSquared	90Percentile	Minimum	Entropy	Range	Variance	10Percentile	Kurtosis	Mean	VoxelVolume	Maximum3DDiameter	MeshVolume	MajorAxisLength	Sphericity	LeastAxisLength	Elongation	SurfaceVolumeRatio	Maximum2DDiameterSlice	Flatness	SurfaceArea	MinorAxisLength	Maximum2DDiameterColumn	Maximum2DDiameterRow	JointAverage	SumAverage	JointEntropy	ClusterShade	MaximumProbability	Idmn	JointEnergy	Contrast	DifferenceEntropy
	custom	custom	custom	custom	custom	custom	custom	custom	firstorder	firstorder	firstorder	firstorder	firstorder	firstorder	firstorder	firstorder	firstorder	firstorder	firstorder	firstorder	firstorder	firstorder	firstorder	firstorder	firstorder	firstorder	shape	shape	shape	shape	shape	shape	shape	shape	shape	shape	shape	shape	shape	shape	glcm	glcm	glcm	glcm	glcm	glcm	glcm	glcm	glcm
	custom	custom	custom	custom	custom	custom	custom	custom	original	original	original	original	original	original	original	original	original	original	original	original	original	original	original	original	original	original	original	original	original	original	original	original	original	original	original	original	original	original	original	original	original	original	original	original	original	original	original	original	original
0	train	693323	1	1.2.392.200036.9125.2.138612190166.20170427000180	MR	t1 fs c+	ineffective group	Ⅲ	1.76793	0.327374	0.999538	3.85991	1.25468e+07	0.729459	1.04277	1.25468e+07	10.5022	4.19369	5.68986	-0.381374	0.00312709	10.8836	1.70695	2.41102	3.21662	3.98499	713409	148.654	713257	117.662	0.7241	87.3036	0.841292	0.0747487	126.052	0.741988	53315.1	98.988	130.599	140.716	1.99986	3.99972	0.00354672	-0.000520507	0.99976	0.99996	0.99952	0.00020021	0.00273658
1	train	188834221	1	1.2.840.31314.14143234.20160829145030.253496575	MR	t1 fs c+	ineffective group	Ⅲ	0.909589	0.398723	1	2.22231	57005.8	0.374274	0.530184	57005.8	6.51715	2.36685	3.12198	0.130609	0	6.38654	0.445155	1.48124	3.99711	2.27087	10176	40.3609	10142.5	36.517	0.706742	17.5991	0.666086	0.316112	39.5601	0.481942	3206.17	24.3235	38.833	30.4631	1	2	-3.20343e-16	0	1	1	1	0	-3.20343e-16
2	train	691979	1	1.2.392.200036.9125.2.138612190166.20170411001941	MR	t1 fs c+	ineffective group	ⅡB	2.8005	0.453737	0.954883	4.58509	2.72784e+06	1.17587	1.76294	2.72784e+06	20.3857	5.19392	7.49687	-1.77923	0.158465	22.1649	5.26265	1.94815	4.22351	4.65984	101118	94.255	101038	85.4505	0.712773	40.7786	0.495469	0.14567	56.4624	0.477219	14718.2	42.3381	86.8332	93.9149	1.97752	3.95504	0.259535	-0.107371	0.966961	0.995776	0.935417	0.0211197	0.146025
3	train	670458	1	1.2.392.200036.9125.2.138612190166.20160601001482	MR	t1 fs c+	ineffective group	ⅡB	1.57698	0.273323	0.970848	1.67515	114711	0.640877	0.851223	114711	4.74967	1.99832	3.08106	-0.341219	0.111121	5.09089	1.0332	0.392812	2.34973	1.72049	28726	51.7397	28679.8	42.5012	0.747378	29.702	0.788075	0.21139	48.4149	0.698851	6062.62	33.4942	48.3735	43.2782	1.98429	3.96858	0.2108	-0.0616773	0.974282	0.995997	0.949477	0.0200134	0.140643
4	train	704378	1	1.2.392.200036.9125.2.138612190166.20170914001263	MR	t1 fs c+	ineffective group	ⅡB	0.747644	0.603744	0.956062	1.36714	1.3306e+06	0.325125	0.516921	1.3306e+06	5.813	1.60879	2.34369	-0.687905	0.155115	6.5009	0.484611	0.700007	4.84016	1.45037	514104	134.373	513978	118.669	0.757557	76.7253	0.684496	0.0796931	93.984	0.646549	40960.5	81.2284	133.282	132.004	1.97714	3.95427	0.249705	-0.120285	0.968358	0.996488	0.938095	0.0175587	0.125985
5	train	697024	1	1.2.392.200036.9125.2.138612190166.20170609000207	MR	t1 fs c+	ineffective group	Ⅲ	4.33799	0.695992	0.935029	2.7359	1.50691e+06	1.72689	2.23619	1.50691e+06	16.4732	4.17436	6.99851	-1.82878	0.212211	18.302	7.05405	0.271394	2.77047	3.22044	86478	72.8423	86410.9	56.8332	0.737053	46.6152	0.880155	0.14841	61.6847	0.820211	12824.2	50.022	67.8012	69.3109	1.96515	3.9303	0.387687	-0.142104	0.945757	0.992243	0.895512	0.0387839	0.235225
6	train	715778	1	1.2.392.200036.9125.2.138612190166.20180115001626	MR	t1 fs c+	ineffective group	ⅡB	2.08725	0.532176	0.969994	2.68887	2.30845e+06	0.872336	1.26283	2.30845e+06	9.4154	3.23724	4.96153	-1.17021	0.113779	10.5856	2.54701	0.837227	3.16649	2.8165	220278	116.159	220166	85.0535	0.617927	55.2943	0.942019	0.129607	115.884	0.650112	28535.1	80.122	99.1564	96.4002	1.98434	3.96869	0.202618	-0.0685818	0.975598	0.996501	0.95201	0.0174946	0.12619
7	train	734588	1	1.2.392.200036.9125.2.138612190166.20180828000203	MR	t1 fs c+	ineffective group	ⅡB	2.272	-0.574815	0.997652	5.56078	2.88207e+06	0.938714	1.29056	2.88207e+06	8.66907	5.52461	7.14752	-1.33635	0.0131354	10.0054	2.47308	3.04281	2.78856	5.29606	94428	75.1132	94355.8	68.3019	0.712618	43.5986	0.6824	0.149063	73.4098	0.638322	14065	46.6092	71.0282	66.4831	1.99908	3.99816	0.017822	-0.00421099	0.998562	0.999792	0.997126	0.00104011	0.0117538
8	train	705250	1	1.2.392.200036.9125.2.138612190166.20170928000135	MR	t1 fs c+	ineffective group	ⅡB	2.48633	0.359179	0.962002	3.44596	2.75734e+06	1.0378	1.49364	2.75734e+06	10.2903	4.05681	6.192	-1.13833	0.137913	11.4286	3.51147	1.33382	2.92307	3.59809	167541	110.946	167444	92.8136	0.699746	44.907	0.662382	0.125387	71.3092	0.483841	20995.4	61.478	105.702	104.547	1.98073	3.96146	0.246585	-0.0758092	0.968673	0.995177	0.938717	0.0241134	0.162012
9	train	3443385	1	1.2.840.31314.14143234.20151010100301.3027283	MR	t1 fs c+	ineffective group	ⅡB	2.48227	0.711244	0.984526	3.49653	3.67262e+06	1.02469	1.48159	3.67262e+06	14.2069	4.17884	6.13022	-0.991951	0.0658126	15.1989	3.54316	1.54189	4.01633	3.73089	210312	120.686	210182	93.2362	0.640045	50.0003	0.791281	0.12708	81.3019	0.536276	26709.8	73.776	116.503	111.414	1.99271	3.98542	0.109843	-0.030512	0.988219	0.998204	0.976629	0.00897994	0.0734415
10	train	0009774302	1	1.2.840.113564.345051173265.58.637230653829874495.5387	MR	t1 fs c+	ineffective group	ⅡB	3.31126	0.756821	0.991369	5.23755	9.47703e+06	1.3812	2.06892	9.47703e+06	18.3812	6.14456	9.07734	-0.975121	0.0402652	19.3564	7.21239	2.48458	3.91294	5.52659	251010	140.478	250891	122.769	0.657881	55.4939	0.521408	0.116549	79.1202	0.452019	29241.1	64.0129	138.235	136.616	1.99595	3.99191	0.0695262	-0.0144848	0.993015	0.998824	0.9861	0.00587764	0.0515771
11	train	0009801741	1	1.2.840.113564.345051173265.7.637237835096394061.75328	MR	t1 fs c+	ineffective group	Ⅲ	1.94315	0.450629	0.941287	3.30421	2.11638e+06	0.827532	1.31072	2.11638e+06	12.8714	3.82286	5.57609	-1.2123	0.195759	14.0837	3.0535	1.32859	3.99334	3.40011	144816	100.732	144728	91.498	0.704923	46.7751	0.555617	0.130665	65.3758	0.511215	18910.8	50.8379	97.4936	99.363	1.96858	3.93716	0.327936	-0.156012	0.955745	0.994866	0.914182	0.0256692	0.169957
12	train	0008751015	1	1.2.840.113564.345051173265.8.636854286006265451.36673	MR	t1 fs c+	ineffective group	ⅡB	1.9136	0.489009	0.800854	1.33023	1.52947e+06	0.78522	1.05984	1.52947e+06	7.35137	1.98371	3.23551	-1.20763	0.50637	8.559	1.62939	-0.0581769	2.74214	1.51846	388672	198.104	388480	177.754	0.582987	59.9422	0.351065	0.113685	83.0963	0.337219	44164.3	62.4032	193.228	188.958	1.88473	3.76947	0.875504	-0.421138	0.839962	0.982091	0.715019	0.0895446	0.428856
13	train	744451	1	1.2.392.200036.9125.2.138612190166.20181114001968	MR	t1 fs c+	ineffective group	Ⅲ	2.25304	-0.0380026	0.979103	3.16277	7.3246e+06	0.917763	1.2327	7.3246e+06	8.05439	3.44855	5.05008	-0.843145	0.0844839	8.89754	2.19847	1.10577	2.31334	3.11352	615902	160.265	615750	127.313	0.673445	76.7306	0.719657	0.0844074	126.242	0.602691	51973.9	91.6219	160.066	127.534	1.98957	3.97915	0.13785	-0.0512657	0.984545	0.997988	0.969424	0.0100586	0.0799388
14	train	747084	1	1.2.392.200036.9125.2.138612190166.20181205001497	MR	t1 fs c+	ineffective group	ⅡB	4.60344	-0.060786	0.890328	4.73042	2.43974e+06	1.86369	2.40795	2.43974e+06	14.6467	5.34845	8.19591	-1.44386	0.320363	16.0906	8.09008	0.374815	2.03301	4.52944	85288	104.254	85209.7	101.59	0.712182	32.8787	0.375244	0.154311	45.31	0.323642	13148.8	38.1209	102.416	96.4624	1.94051	3.88102	0.579216	-0.226519	0.908759	0.987299	0.828901	0.0635031	0.336763
15	train	725878	1	1.2.392.200036.9125.2.138612190166.20180526000195	MR	t1 fs c+	ineffective group	ⅡB	3.16026	1.17854	0.99344	5.48111	3.2648e+06	1.39148	2.29778	3.2648e+06	21.5339	6.7328	9.90563	-1.00757	0.031879	22.5415	9.98589	2.43416	5.25535	5.94514	72022	79.7559	71950.5	70.8223	0.708628	36.0414	0.638954	0.16408	53.7587	0.508899	11805.6	45.2521	78.3901	75.5844	1.99698	3.99395	0.0563313	-0.00892911	0.994454	0.998991	0.988954	0.00504387	0.045463
16	train	722126	1	1.2.392.200036.9125.2.138612190166.20180408000143	MR	t1 fs c+	ineffective group	ⅡB	2.75006	0.697631	0.994859	3.5832	8.89288e+06	1.15278	1.65782	8.89288e+06	13.307	4.38125	6.74188	-1.01168	0.0258777	14.3187	4.37268	1.32472	3.35969	3.85003	463282	210.412	463116	178.85	0.628125	60.4321	0.362393	0.0995119	81.3449	0.337892	46085.5	64.8141	207.8	209.461	1.99746	3.99492	0.0477404	-0.00826612	0.995466	0.999203	0.990962	0.00398734	0.0372792
17	train	676805	1	1.2.392.200036.9125.2.138612190166.20160909000026	MR	t1 fs c+	ineffective group	Ⅲ	4.29807	-0.523051	0.989986	8.89676	4.32408e+06	1.83491	2.64972	4.32408e+06	21.5047	8.97722	12.1842	-0.726066	0.0456601	22.2308	11.0289	3.28335	2.87021	8.34036	53655	74.7395	53594.9	70.5157	0.741074	32.6886	0.477919	0.17308	39.6611	0.463566	9276.23	33.7008	73.8241	73.4098	1.99493	3.98987	0.0857974	-0.0161475	0.990931	0.998399	0.981983	0.00800506	0.0665532
18	train	729972	1	1.2.392.200036.9125.2.138612190166.20180721000016	MR	t1 fs c+	ineffective group	ⅡB	3.58348	1.17785	0.916465	1.87157	3.26014e+06	1.58546	2.30134	3.26014e+06	14.0802	4.1223	7.64437	-1.30327	0.258896	15.3835	8.15319	0.314827	3.5161	2.97324	191848	127.315	191739	121.969	0.611601	43.8453	0.491486	0.137124	66.5733	0.35948	26291.9	59.946	125.539	119.436	1.95716	3.91432	0.431912	-0.192948	0.937656	0.9922	0.880607	0.0390023	0.235185
19	train	0008004371	1	1.2.840.113564.345051173265.7.636593220971392341.1076	MR	t1 fs c+	ineffective group	Ⅲ	1.5632	0.224374	0.980509	2.89461	8.56472e+06	0.652604	0.955169	8.56472e+06	12.2912	3.14544	4.35557	-0.750583	0.0797447	13.0418	1.50451	1.34682	4.22589	2.89642	865667	207.287	865485	155.804	0.678769	87.9103	0.614362	0.0747611	117.72	0.564236	64704.6	95.7201	201.246	206.891	1.99082	3.98163	0.11921	-0.0492016	0.98704	0.998489	0.974311	0.00755389	0.0634307
20	train	770211	1	1.2.392.200036.9125.2.138612190166.20190610003330	MR	t1 fs c+	ineffective group	ⅡB	2.25618	1.01907	0.999073	3.19063	1.63485e+06	0.940431	1.39041	1.63485e+06	11.8108	3.93319	5.89374	-0.277061	0.00580373	12.0879	3.21555	1.49304	4.31485	3.50063	105679	134.881	105584	141.85	0.657972	32.324	0.238467	0.155505	38.6394	0.227875	16418.9	33.8265	132.004	134.48	1.99954	3.99909	0.010712	-0.00140896	0.999171	0.999851	0.998343	0.00074597	0.00877923
21	train	705643	1	1.2.392.200036.9125.2.138612190166.20171010000110	MR	t1 fs c+	ineffective group	ⅡB	2.45183	0.185567	0.99288	5.19339	1.48414e+07	1.03012	1.56211	1.48414e+07	13.3015	5.67935	7.88083	-0.969258	0.0341885	14.2707	4.11154	2.9911	3.55561	5.30504	460128	160.406	459994	142.553	0.720923	62.1715	0.509047	0.0868984	86.093	0.43613	39972.7	72.566	158.858	160.328	1.99635	3.9927	0.0629026	-0.0137618	0.993806	0.998983	0.987667	0.0050828	0.0456157
22	train	743088	1	1.2.392.200036.9125.2.138612190166.20181104000296	MR	t1 fs c+	ineffective group	ⅡB	8.42594	0.190143	0.915656	7.04195	4.1084e+06	3.35646	4.23802	4.1084e+06	20.706	8.75079	14.0171	-1.24866	0.260867	21.9547	24.4753	0.643156	1.95507	7.2181	53651	106.442	53571	96.0446	0.623958	24.2291	0.360332	0.205598	38.6394	0.252269	11014.1	34.608	106.367	105.802	1.95655	3.91309	0.448658	-0.182057	0.934364	0.991127	0.874625	0.0443634	0.258375
23	train	679345	1	1.2.392.200036.9125.2.138612190166.20161019000231	MR	t1 fs c+	ineffective group	Ⅲ	3.74382	1.2755	0.959595	2.03537	2.52338e+07	1.60531	2.31003	2.52338e+07	18.0983	4.2456	7.51746	-1.53869	0.144954	19.637	8.30431	0.469195	4.17474	3.11782	1399924	180.472	1.39973e+06	158.662	0.645341	111.981	0.741558	0.0669906	148.6	0.705786	93768.5	117.657	178.398	178.933	1.97978	3.95956	0.23498	-0.100437	0.97081	0.996412	0.942779	0.0179401	0.128674
24	train	8785256	1	1.2.840.31314.14143234.20160224165807.10459990	MR	t1 fs c+	ineffective group	Ⅲ	2.06667	0.934686	0.98338	3.13405	3.99412e+06	0.876958	1.32641	3.99412e+06	14.5947	3.82152	5.69026	-0.991422	0.0698542	15.5861	2.99654	1.53211	4.62621	3.40698	273494	127.957	273382	116.681	0.683398	56.1065	0.560948	0.109032	75.6439	0.480854	29807.4	65.4519	122.102	124.824	1.99191	3.98382	0.115057	-0.0373555	0.987542	0.998252	0.975299	0.00873868	0.0714126
25	train	1141427	1	1.2.840.31314.14143234.20120713112118.182513	MR	t1 fs c+	ineffective group	ⅡB	3.30684	0.120635	0.995282	4.54017	2.9764e+06	1.35571	1.78067	2.9764e+06	11.9336	4.88452	7.19525	-1.06115	0.0240374	12.9947	4.43209	1.65495	2.25763	4.40754	124752	118.292	124635	101.916	0.463996	41.107	0.653249	0.208652	76.3217	0.403341	26005.4	66.5768	111.647	107.968	1.99815	3.99629	0.035647	-0.00655024	0.996775	0.999452	0.993566	0.00274194	0.0271613
26	train	753706	1	1.2.392.200036.9125.2.138612190166.20190207000010	MR	t1 fs c+	ineffective group	ⅡB	1.08969	-0.0111548	0.996274	3.71462	2.45422e+06	0.457007	0.720561	2.45422e+06	10.8844	3.78337	4.71361	-1.11641	0.0196096	12.0008	0.970519	2.48168	6.23108	3.65286	171457	97.5705	171370	76.7846	0.728566	55.9296	0.764473	0.119501	78.5493	0.728396	20478.9	58.6997	83.8153	91.351	1.99826	3.99651	0.032468	-0.0070654	0.997119	0.999545	0.994251	0.00227569	0.0230361
27	train	0009199253	1	1.2.840.113564.345051173265.45.636991511609100558.865	MR	t1 fs c+	ineffective group	ⅡB	4.4605	0.261546	0.921405	4.4559	1.8382e+06	1.80806	2.39524	1.8382e+06	16.7834	5.3134	8.29856	-1.17552	0.246753	17.9589	8.22623	0.679274	2.40776	4.47281	65110	84.9765	65041.8	75.1772	0.705981	31.7447	0.522469	0.170331	44.9222	0.422265	11078.6	39.2778	84.5044	82.28	1.95717	3.91434	0.432993	-0.191175	0.937354	0.992073	0.880074	0.0396334	0.23736
28	train	729703	1	1.2.392.200036.9125.2.138612190166.20180718001941	MR	t1 fs c+	ineffective group	ⅡB	3.01677	0.916287	0.983066	3.22422	2.14326e+06	1.29097	1.87643	2.14326e+06	15.7509	4.47007	7.31099	-1.08452	0.0709498	16.8355	5.5631	1.25089	3.517	3.79716	107262	87.0057	107184	79.2288	0.705053	41.4368	0.648764	0.144395	62.8013	0.523002	15476.8	51.4008	82.3468	84.0773	1.99169	3.98339	0.126997	-0.0302971	0.985848	0.997661	0.97198	0.0116938	0.091047
29	train	0007059335	1	1.2.840.113564.345051173265.11.636265568541460355.21502	MR	t1 fs c+	ineffective group	ⅡB	4.39035	0.305577	0.850551	2.99116	6.81739e+06	1.79807	2.17148	6.81739e+06	11.8864	3.88044	6.30608	-1.10337	0.406886	12.9898	5.99635	0.0668609	1.92208	3.01022	452749	152.869	452612	136.009	0.675994	65.3094	0.57146	0.093175	92.4392	0.480183	42172.1	77.724	146.263	144.997	1.91649	3.83299	0.648994	-0.385652	0.891605	0.990045	0.799809	0.0497761	0.282082
30	train	1382857	1	1.2.840.31314.14143234.20130430161501.512071	MR	t1 fs c+	ineffective group	ⅡB	4.69668	0.0450069	0.997616	6.08362	2.82442e+06	1.90364	2.4766	2.82442e+06	17.3716	6.79543	9.94852	-1.01133	0.0133105	18.383	8.52278	2.17324	2.15176	6.13637	61164	69.2965	61100.2	59.6677	0.712459	37.9009	0.678389	0.172336	49.6488	0.635201	10529.8	40.4779	64.8999	67.1789	1.9989	3.99779	0.0237142	-0.00322951	0.997967	0.999628	0.995939	0.00186001	0.0195138
31	train	0008359708	1	1.2.840.113564.345051173265.7.636709864895094865.4465	MR	t1 fs c+	ineffective group	Ⅲ	2.27149	-0.78029	0.984718	5.13162	7.51747e+06	0.958251	1.3638	7.51747e+06	8.28955	5.12841	6.7482	-0.744165	0.0651299	9.03372	2.89871	2.40857	3.1544	4.83755	285829	124.374	285713	104.098	0.681956	59.4298	0.677408	0.107667	83.7257	0.5709	30762	70.5171	123.065	115.521	1.99269	3.98539	0.103064	-0.0360661	0.989121	0.998571	0.978404	0.00714287	0.0606435
32	train	3055022	1	1.2.840.31314.14143234.20150225144050.2472588	MR	t1 fs c+	ineffective group	ⅡB	2.51832	0.965002	0.956766	2.73818	5.04833e+06	1.04209	1.516	5.04833e+06	15.0922	3.58521	5.50282	-1.41913	0.153105	16.5113	3.77728	0.809325	4.58432	3.01272	392752	124.94	392632	99.4386	0.685139	68.5745	0.866194	0.0963926	108.674	0.689617	37846.8	86.1332	124.036	104.307	1.97848	3.95696	0.266634	-0.0881744	0.965767	0.994914	0.933145	0.0254302	0.169512
33	train	0009694090	1	1.2.840.113564.345051173265.9.637177912370715474.32019	MR	t1 fs c+	ineffective group	ⅡB	3.69317	0.206044	0.998496	8.01159	8.3398e+06	1.5904	2.41031	8.3398e+06	23.9991	8.64446	12.1192	-0.328715	0.00889485	24.3278	9.90415	3.96828	3.46299	8.05125	111604	93.819	111514	86.2818	0.673702	38.6614	0.609816	0.149133	61.4003	0.448082	16630.4	52.6161	93.0376	90.6201	1.99929	3.99858	0.015771	-0.00226782	0.998724	0.999773	0.99745	0.00113323	0.0126729
34	train	704786	1	1.2.392.200036.9125.2.138612190166.20170920001618	MR	t1 fs c+	ineffective group	ⅡB	2.64958	0.955016	0.96685	2.8561	3.04681e+06	1.1203	1.64019	3.04681e+06	15.6793	3.92992	6.31946	-1.16015	0.123424	16.8395	4.33662	1.13935	3.9873	3.33281	197278	160.792	197147	172.475	0.558353	36.8856	0.296721	0.148815	56.4004	0.213861	29338.3	51.1769	159.11	160.162	1.98424	3.96848	0.201689	-0.0704991	0.975693	0.996581	0.952195	0.0170949	0.123709
35	train	0007831576	1	1.2.840.113564.345051173265.7.636534436649869970.11628	MR	t1 fs c+	ineffective group	ⅡB	2.87734	0.6911	0.996774	5.95086	256332	1.23577	1.84941	256332	15.2057	6.78321	9.64176	-0.591286	0.0173107	15.797	5.64857	3.65797	3.6511	6.35321	5571	36.0694	5539.92	31.7221	0.698482	14.4602	0.594185	0.391286	22.4722	0.455839	2167.69	18.8488	34.0147	33.2415	1.99911	3.99822	0.018739	-0.00288112	0.99841	0.999719	0.996825	0.00140343	0.0151092
36	train	696653	1	1.2.392.200036.9125.2.138612190166.20170605001604	MR	t1 fs c+	ineffective group	ⅡB	4.53721	0.180547	0.991566	8.34279	3.89711e+06	1.8657	2.63859	3.89711e+06	23.8655	9.17625	12.83	-1.62238	0.0394824	25.4879	10.83	4.71422	3.23569	8.56584	46282	80.8764	46217	75.2622	0.681889	28.6497	0.417239	0.197623	36.2491	0.380666	9133.52	31.4023	80.6536	79.0759	1.99605	3.99209	0.0680229	-0.0140714	0.993159	0.998845	0.986385	0.00577442	0.0506726
37	train	727385	1	1.2.392.200036.9125.2.138612190166.20180618000045	MR	t1 fs c+	ineffective group	ⅡB	2.68298	1.47278	0.66314	0.736351	302542	1.20169	1.78819	302542	11.7317	2.85316	5.27382	-0.825825	0.749801	12.5576	5.15782	-0.123995	4.52966	1.72705	37165	51.1664	37116.3	42.3363	0.784161	33.759	0.882278	0.18488	42.19	0.797401	6862.08	37.3524	50	48.2597	1.77266	3.54531	1.23755	-0.584786	0.717102	0.977778	0.550692	0.111108	0.497089
38	test	718744	1	1.2.392.200036.9125.2.138612190166.20180226000341	MR	t1 fs c+	ineffective group	ⅡB	3.17968	0.511088	0.992187	4.56321	5.99798e+06	1.28721	1.8071	5.99798e+06	14.6952	5.10976	7.33236	-0.838514	0.0370013	15.5337	5.06756	1.90123	3.2762	4.58716	229723	118.495	229619	110.945	0.728865	51.5797	0.529546	0.108351	66.9104	0.464913	24879.5	58.7503	118.072	113.464	1.99599	3.99199	0.0698514	-0.0136187	0.992962	0.998787	0.985996	0.00606338	0.0529426
39	test	717917	1	1.2.392.200036.9125.2.138612190166.20180209000793	MR	t1 fs c+	ineffective group	ⅠB	2.94202	0.0827185	1	6.72008	1.41335e+06	1.20165	1.67022	1.41335e+06	12.8893	7.07634	9.50679	0.0983611	0	12.7909	4.19779	4.19445	2.61533	6.77324	28225	65.3146	28158.3	63.2302	0.557136	25.3415	0.635734	0.285312	44.9222	0.400782	8033.91	40.1976	63.6946	61.4003	1	2	-3.20343e-16	0	1	1	1	0	-3.20343e-16
40	test	682705	1	1.2.392.200036.9125.2.138612190166.20161205001194	MR	t1 fs c+	ineffective group	ⅡB	3.33309	0.345088	0.999156	7.66119	3.48562e+06	1.3877	2.07054	3.48562e+06	23.2156	8.17987	11.0276	-0.618565	0.00534302	23.8342	7.22583	4.36902	3.93835	7.72557	52094	102.879	52012.8	88.6902	0.637796	27.7112	0.380599	0.203126	42.45	0.312449	10565.2	33.7554	100.717	102.611	1.99974	3.99947	0.00655254	-0.000816209	0.999522	0.999914	0.999045	0.000429321	0.0054004
41	test	734017	1	1.2.392.200036.9125.2.138612190166.20180822001859	MR	t1 fs c+	ineffective group	Ⅲ	1.95818	1.78162	0.988181	3.73362	912141	0.841591	1.46539	912141	17.8729	4.67594	6.54897	-1.08568	0.0525069	18.9586	4.45022	2.24265	8.60298	4.17304	41718	64.4593	41662.2	50.7896	0.711842	34.5749	0.777805	0.195969	50.448	0.680749	8164.48	39.5044	60.8769	54.037	1.99428	3.98857	0.0934355	-0.020093	0.990091	0.998323	0.980324	0.00838301	0.0692417
42	test	739180	1	1.2.392.200036.9125.2.138612190166.20181008002600	MR	t1 fs c+	ineffective group	ⅡB	3.2232	0.137288	0.99773	6.61415	9.87776e+06	1.32483	1.87596	9.87776e+06	16.9775	7.00113	9.55312	-0.754206	0.0127536	17.7317	5.50375	3.60985	3.08409	6.59637	201522	137.474	201418	135.447	0.701659	44.6775	0.349956	0.117578	57.9828	0.329853	23682.3	47.4004	137.295	133.929	1.99886	3.99771	0.0236971	-0.00385344	0.997978	0.999648	0.995961	0.001758	0.0185034
43	test	703532	1	1.2.392.200036.9125.2.138612190166.20170904000479	MR	t1 fs c+	ineffective group	Ⅲ	1.82335	0.701185	0.980974	3.1071	9.12138e+06	0.778098	1.20359	9.12138e+06	13.7432	3.59737	5.26083	-0.910311	0.0781633	14.6535	2.55623	1.28677	4.57665	3.22256	704838	182.915	704667	159.612	0.641364	71.8429	0.633306	0.0847328	126.317	0.45011	59708.4	101.083	149.696	182.453	1.99019	3.98039	0.119327	-0.0572549	0.986978	0.998714	0.974193	0.00642908	0.0557653
44	test	743867	1	1.2.392.200036.9125.2.138612190166.20181110000172	MR	t1 fs c+	ineffective group	Ⅲ	3.25233	0.968992	0.996654	4.4506	5.87527e+06	1.38206	2.06691	5.87527e+06	18.4011	5.59954	8.65923	-1.0192	0.0178675	19.4203	7.11473	1.95647	4.0566	4.92343	187380	106.892	187282	89.1168	0.703818	51.3092	0.7043	0.120095	75.6042	0.575752	22491.6	62.765	101.193	105.603	1.99846	3.99693	0.0292725	-0.00623038	0.997459	0.999598	0.994928	0.00200808	0.0207965
45	test	758817	1	1.2.392.200036.9125.2.138612190166.20190314000430	MR	t1 fs c+	ineffective group	Ⅲ	2.07486	0.848714	0.919802	2.45076	2.94648e+06	0.873914	1.3002	2.94648e+06	11.691	3.08163	4.682	-1.33708	0.250713	13.0281	2.88807	0.476855	4.56621	2.57067	310272	115.382	310159	97.4451	0.693458	63.7837	0.797508	0.103023	92.4446	0.65456	31953.7	77.7132	110.145	108.24	1.95747	3.91494	0.401859	-0.216736	0.942652	0.994073	0.889851	0.0296329	0.190909
46	test	694510	1	1.2.392.200036.9125.2.138612190166.20170510001744	MR	t1 fs c+	ineffective group	Ⅲ	1.98522	0.297385	0.974125	3.28267	2.94642e+06	0.834126	1.22978	2.94642e+06	12.0772	3.64328	5.19823	-1.3147	0.100765	13.3919	2.4911	1.20913	3.60475	3.28365	221978	115.875	221873	96.4872	0.714747	54.5108	0.654852	0.111763	78.0897	0.564953	24797.2	63.1848	115.767	113.6	1.98697	3.97394	0.184722	-0.0464236	0.97777	0.99632	0.956243	0.0184017	0.131117
47	test	672581	1	1.2.392.200036.9125.2.138612190166.20160714001627	MR	t1 fs c+	ineffective group	Ⅲ	3.52406	0.934233	0.908354	3.93578	3.10828e+06	1.49608	2.23344	3.10828e+06	22.583	5.15539	8.01927	-0.937451	0.278445	23.5205	8.65682	0.532954	4.76356	4.23335	116949	125.575	116844	126.119	0.647517	35.2719	0.304215	0.152767	44.7772	0.279673	17849.9	38.3672	124.595	121.511	1.95183	3.90366	0.480827	-0.203868	0.928296	0.990586	0.863638	0.0470688	0.269902
48	test	3103664$$$561445	1	1.3.12.2.1107.5.2.32.35345.30000015032406030667100000100	MR	t1 fs c+	ineffective group	ⅡB	1.67574	0.934792	0.70096	0.695402	334666	0.697398	0.960853	334666	5.69892	1.57261	2.85054	-1.00722	0.686626	6.70615	1.36471	-0.137009	3.03954	1.0528	135323	97.9132	135235	77.321	0.660036	51.071	0.672278	0.142743	86.3713	0.660506	19303.8	51.9812	71.5052	96.566	1.81407	3.62814	1.06454	-0.606506	0.773182	0.983645	0.622512	0.0817754	0.405019
49	test	0009229897	1	1.2.840.113564.345051173265.9.637002609954514910.83083	MR	t1 fs c+	ineffective group	ⅡB	3.78942	-0.0703749	0.93794	4.52611	7.59092e+06	1.5628	2.0761	7.59092e+06	12.294	4.99381	7.44317	-0.970114	0.204608	13.2641	6.18669	0.609435	2.22175	4.33029	304390	167.979	304256	145.777	0.649824	53.5461	0.409963	0.110648	68.3593	0.367315	33665.2	59.7631	167.932	160.901	1.96742	3.93484	0.362801	-0.137075	0.949828	0.992964	0.903112	0.0351796	0.216954
50	test	0008895653	1	1.2.840.113564.345051173265.9.636906690010673048.55307	MR	t1 fs c+	ineffective group	Ⅲ	1.21618	0.591824	0.977656	1.6508	1.51608e+06	0.507695	0.733359	1.51608e+06	7.41219	1.97994	2.99989	-1.10077	0.08929	8.51296	0.863147	0.647683	3.61908	1.74843	386742	181.21	386571	164.002	0.475799	52.9098	0.612928	0.139524	163.637	0.322616	53936.2	100.522	157.813	118.533	1.99007	3.98013	0.134983	-0.0476604	0.985059	0.997997	0.97042	0.0100153	0.0804533
51	test	718149	1	1.2.392.200036.9125.2.138612190166.20180222000283	MR	t1 fs c+	ineffective group	ⅡB	1.27111	-0.198389	0.858807	1.69723	158465	0.541805	0.753126	158465	6.0536	1.81328	2.61337	-0.722112	0.389507	6.77571	0.87381	0.102263	2.8995	1.55377	48195	67.0298	48136.2	54.3524	0.739829	34.7583	0.684474	0.179692	42.5441	0.639498	8649.68	37.2029	62.0322	62.3939	1.92414	3.84828	0.656877	-0.312926	0.892148	0.987203	0.800214	0.0639859	0.33839
52	test	0007211741	1	1.2.840.113564.345051173265.13.636319370619151936.2898	MR	t1 fs c+	ineffective group	Ⅲ	1.59636	-0.332831	0.915737	2.31415	1.39518e+06	0.664466	0.926686	1.39518e+06	6.33782	2.41952	3.45163	-0.798473	0.26067	7.13629	1.3096	0.364195	2.53701	2.13177	238326	116.417	238215	100.333	0.686619	50.9557	0.682197	0.113618	79.9062	0.507867	27065.4	68.4468	113.225	115.521	1.95519	3.91039	0.466894	-0.179424	0.930973	0.990312	0.868465	0.0484405	0.27624
53	test	1531908	1	1.2.840.31314.14143234.20130819112346.701035	MR	t1 fs c+	ineffective group	ⅡB	1.3196	1.30212	0.922125	1.96125	834800	0.572745	0.948525	834800	10.84	2.4892	3.60918	-1.71879	0.244967	12.5588	1.80825	0.612794	7.50071	2.09472	134730	87.7553	134650	73.5481	0.685224	47.919	0.738353	0.137694	74.9667	0.651533	18540.5	54.3044	67.0671	84.6286	1.96323	3.92646	0.39243	-0.160989	0.944981	0.9927	0.894059	0.0365022	0.224645
54	test	678195	1	1.2.392.200036.9125.2.138612190166.20160929000796	MR	t1 fs c+	ineffective group	ⅡB	3.64521	0.347932	0.965615	4.42896	780638	1.48953	2.05109	780638	14.7669	5.22164	7.9034	-0.89992	0.127155	15.6668	6.31004	1.42685	2.79496	4.57771	28631	53.9351	28581	46.278	0.710453	31.7015	0.715783	0.222633	42.2019	0.685024	6363.07	33.125	51.614	50.4777	1.98177	3.96354	0.242466	-0.0636922	0.968923	0.994861	0.939226	0.0256948	0.170268
55	train	698666	1	1.2.392.200036.9125.2.138612190166.20170628000973	MR	t1 fs c+	effective group	ⅡB	3.25723	0.491442	0.98085	5.80278	7.3266e+06	1.39057	2.12569	7.3266e+06	17.167	6.63923	9.66593	-1.95572	0.0785858	19.1227	7.64293	2.75581	3.53482	6.03626	166214	112.406	166115	91.9539	0.685861	45.9227	0.642768	0.128266	71.1969	0.49941	21306.9	59.105	110.059	97.3293	1.99048	3.98096	0.139598	-0.0369591	0.984184	0.997482	0.968722	0.0125894	0.0964097
56	train	685006	1	1.2.392.200036.9125.2.138612190166.20170109001897	MR	t1 fs c+	effective group	ⅡB	2.63579	0.359144	0.996861	5.18906	1.53321e+07	1.09536	1.58545	1.53321e+07	14.4071	5.71088	8.06021	-1.18229	0.0169063	15.5894	4.01572	2.9326	3.1841	5.34775	470106	120.108	469973	96.7147	0.69165	78.4627	0.949135	0.0899305	116.97	0.81128	42264.9	91.7953	118.596	112.641	1.99864	3.99729	0.0224846	-0.00769103	0.998124	0.999792	0.996253	0.00103994	0.0117328
57	train	675543	1	1.2.392.200036.9125.2.138612190166.20160824000355	MR	t1 fs c+	effective group	ⅡB	1.8804	-0.36135	0.989745	5.03734	8.77698e+06	0.801502	1.26468	8.77698e+06	12.6107	5.23453	6.92006	-0.907712	0.0465885	13.5184	2.84227	2.87106	3.91472	4.95561	320324	117.495	320220	103.906	0.748195	65.6068	0.660397	0.0944756	76.3217	0.631403	30253	68.6194	117.068	111.647	1.9949	3.98979	0.0836881	-0.0193322	0.991383	0.998594	0.982871	0.00702785	0.0599099
58	train	714048	1	1.2.392.200036.9125.2.138612190166.20171228000683	MR	t1 fs c+	effective group	ⅡB	2.48311	1.11587	0.996722	3.74541	1.46781e+07	1.09505	1.71069	1.46781e+07	14.7737	4.78816	7.61878	-1.19471	0.0175524	15.9684	5.05923	1.93915	4.16515	4.22697	640224	188.404	640056	173.187	0.645832	66.2736	0.489311	0.0868877	101.98	0.382671	55613	84.7424	187.971	186.783	1.99836	3.99673	0.0315569	-0.0061456	0.997214	0.99954	0.994438	0.00230065	0.0233256
59	train	0009185360	1	1.2.840.113564.345051173265.7.636988693635018051.36688	MR	t1 fs c+	effective group	ⅡB	2.25272	-0.176204	0.971175	3.57403	2.79277e+06	0.92877	1.29353	2.79277e+06	9.22612	3.79991	5.43835	-0.793164	0.1101	10.0193	2.53994	1.20452	2.57711	3.44955	193414	103.822	193307	83.071	0.676945	54.851	0.819158	0.123551	78.6003	0.660291	23883.4	68.0483	101.518	102.883	1.98552	3.97104	0.18626	-0.0668351	0.977969	0.996979	0.956601	0.0151062	0.11201
60	train	2591551	1	1.2.840.31314.14143234.20140614163303.1938213	MR	t1 fs c+	effective group	ⅡB	2.97064	0.124318	0.99345	5.45401	4.93916e+06	1.23456	1.77921	4.93916e+06	17.5836	5.89487	8.29309	-0.926158	0.0318372	18.5097	5.03026	2.5325	3.10178	5.45154	142136	101.691	142031	82.2843	0.672927	52.2587	0.688659	0.137738	75.213	0.6351	19563.1	56.6658	98.4886	100.722	1.99692	3.99385	0.0564055	-0.00994331	0.994505	0.999032	0.989053	0.00483996	0.0439658
61	train	0007271388	1	1.2.840.113564.345051173265.7.636341530940769437.10784	MR	t1 fs c+	effective group	ⅡB	2.11751	0.830858	0.999404	4.37985	2.07374e+06	0.899961	1.34422	2.07374e+06	12.4832	4.97139	7.05167	-0.469027	0.00391956	12.9522	3.02204	2.73358	4.09504	4.65754	83907	89.8276	83828	87.1827	0.676514	34.1993	0.497045	0.163334	51.1957	0.392272	13692	43.3337	88.2383	85.703	1.9997	3.9994	0.00747045	-0.000849524	0.999443	0.999897	0.998887	0.000514647	0.00634119
62	train	674704	1	1.2.392.200036.9125.2.138612190166.20160815000654	MR	t1 fs c+	effective group	ⅡB	2.25918	-0.187101	0.991343	5.46361	2.51573e+06	0.963857	1.48394	2.51573e+06	14.2931	5.7053	7.62749	-0.783293	0.0403667	15.0764	3.81413	2.7742	3.69355	5.36063	77287	82.1401	77210	73.3928	0.671725	34.8068	0.619201	0.169071	55.3624	0.474254	13053.9	45.4449	81.2712	81.5966	1.99613	3.99227	0.0665726	-0.014428	0.993421	0.998915	0.986903	0.00542439	0.048412
63	train	727894	1	1.2.392.200036.9125.2.138612190166.20180624000267	MR	t1 fs c+	effective group	ⅡB	3.93129	-0.391546	0.95376	5.96779	9.50326e+06	1.65782	2.26952	9.50326e+06	14.7963	6.17081	8.78688	-1.18997	0.161637	15.9863	7.65463	1.07925	2.38737	5.51582	249568	127.205	249465	119.952	0.744578	52.9651	0.465076	0.103174	63.8201	0.441552	25738.3	55.7869	126.874	125.865	1.97601	3.95201	0.287753	-0.10059	0.962392	0.994554	0.926729	0.0272299	0.178302
64	train	699350	1	1.2.392.200036.9125.2.138612190166.20170706001251	MR	t1 fs c+	effective group	ⅡB	2.44737	-0.206577	0.996822	5.54424	5.49875e+06	1.01038	1.42873	5.49875e+06	13.2645	5.76809	7.79634	-1.33684	0.0170861	14.6014	3.16221	3.17196	2.84885	5.48714	165272	97.4782	165158	76.2225	0.636605	54.7041	0.852824	0.138457	77.4209	0.717689	22867.2	65.0044	83.672	91.2853	1.99858	3.99715	0.0284047	-0.00496614	0.997508	0.999573	0.995026	0.00213364	0.0218344
65	train	1146470	1	1.2.840.31314.14143234.20120718101246.188317	MR	t1 fs c+	effective group	ⅡB	1.35129	0.715246	0.905562	1.47651	912720	0.570754	0.844371	912720	6.03142	1.9069	3.01392	-0.736391	0.28507	6.76781	1.17812	0.218653	3.45539	1.56784	251006	117.431	250899	104.343	0.649607	50.8267	0.709201	0.118032	101.637	0.48711	29614.2	74.0004	104.043	113.358	1.9493	3.8986	0.445237	-0.263368	0.933977	0.99387	0.8741	0.0306485	0.195809
66	train	664545	1	1.2.392.200036.9125.2.138612190166.20160202000830	MR	t1 fs c+	effective group	ⅡB	2.71822	0.103926	0.961283	4.22479	1.43473e+07	1.13541	1.6465	1.43473e+07	12.4254	4.82192	7.17066	-1.23121	0.140025	13.6567	4.28181	1.78615	2.81725	4.35536	617064	182.269	616913	167.864	0.713121	70.709	0.439293	0.0796611	87.367	0.421228	49144	73.7414	181.232	178.264	1.97988	3.95976	0.239779	-0.0945502	0.970007	0.996052	0.941245	0.019742	0.138326
67	train	742349	1	1.2.392.200036.9125.2.138612190166.20181029002435	MR	t1 fs c+	effective group	ⅡB	3.62572	-0.231675	0.878098	5.0259	7.89705e+06	1.53855	2.16635	7.89705e+06	13.681	5.48484	8.06852	-1.57243	0.34776	15.2534	7.2754	0.530063	2.48533	4.77577	262505	131.095	262396	116.851	0.718299	50.7652	0.54991	0.105162	70.214	0.434443	27594.2	64.2577	126.194	126.531	1.9334	3.8668	0.563507	-0.313766	0.910839	0.990976	0.832761	0.0451217	0.261376
68	train	2578584	1	1.2.840.31314.14143234.20140424161038.1832792	MR	t1 fs c+	effective group	ⅡB	2.16554	0.167432	0.985712	4.13361	4.44438e+06	0.906912	1.34982	4.44438e+06	12.9476	4.50758	6.26637	-0.919455	0.0615683	13.867	3.04382	1.91666	3.59775	4.15626	218738	132.371	218605	103.251	0.647046	47.6241	0.671441	0.124069	78.2304	0.461247	27122	69.3268	130.361	127.883	1.99306	3.98611	0.107217	-0.027391	0.988489	0.998174	0.977164	0.00913193	0.074301
69	train	0009819231	1	1.2.840.113564.345051173265.58.637245251974430952.5850	MR	t1 fs c+	effective group	Ⅲ	2.13472	-0.334724	0.985693	4.76462	2.88787e+07	0.908752	1.36656	2.88787e+07	10.2605	4.976	6.84533	-0.665204	0.0616377	10.9257	3.09416	2.29531	3.14933	4.65472	1166316	259.311	1166109	231.977	0.646841	85.4593	0.391433	0.0710297	110.535	0.368396	82828.4	90.8034	257.218	259.262	1.99271	3.98543	0.104061	-0.0349636	0.988982	0.998507	0.97813	0.00746289	0.0627729
70	train	695861	1	1.2.392.200036.9125.2.138612190166.20170524001701	MR	t1 fs c+	effective group	ⅡB	2.82686	0.987647	0.997835	5.26091	3.44649e+06	1.20161	1.88868	3.44649e+06	17.4955	6.20561	8.98729	-1.5428	0.0122382	19.0383	6.28493	2.98834	4.42294	5.67667	89497	77.7496	89423.9	65.4891	0.677482	43.9307	0.72779	0.159625	72.8011	0.67081	14274.3	47.6623	65	71.4213	1.9991	3.9982	0.0192342	-0.00302985	0.998406	0.999723	0.996816	0.0013871	0.0151046
71	train	717815	1	1.2.392.200036.9125.2.138612190166.20180208000159	MR	t1 fs c+	effective group	ⅡB	2.75816	0.920802	0.995777	5.02723	1.14637e+07	1.16028	1.74464	1.14637e+07	19.0576	5.89081	8.44705	-1.16568	0.0218484	20.2233	5.12444	3.04739	4.43255	5.43849	330351	116.435	330245	98.6618	0.752746	63.3393	0.761428	0.0929446	84.5991	0.641984	30694.4	75.1238	114.586	108.674	1.99789	3.99578	0.0387505	-0.00838681	0.996489	0.999439	0.992995	0.00280449	0.0276333
72	train	678747	1	1.2.392.200036.9125.2.138612190166.20161011000250	MR	t1 fs c+	effective group	ⅡB	1.92599	0.040049	0.940015	2.76844	1.23187e+07	0.796498	1.13249	1.23187e+07	9.69296	3.12973	4.62493	-1.11499	0.199136	10.8079	1.98853	1.00493	2.81287	2.79404	1257624	208.734	1.25744e+06	183.935	0.656045	87.6033	0.616946	0.0682948	127.475	0.476273	85876.8	113.478	195.387	204	1.96909	3.93819	0.282176	-0.184784	0.961984	0.997156	0.926099	0.0142185	0.106313
73	train	0008579909	1	1.2.840.113564.345051173265.7.636786709804060138.5279	MR	t1 fs c+	effective group	Ⅲ	2.25683	1.48647	0.93251	2.28153	1.89905e+06	0.956191	1.49371	1.89905e+06	15.6969	3.36459	5.18007	-1.3147	0.218724	17.0116	4.0519	0.647934	6.64387	2.69603	167754	103.213	167648	84.1318	0.633195	45.7615	0.79509	0.13851	88.8651	0.543926	23220.9	66.8924	102.903	91.1811	1.96664	3.93327	0.36485	-0.145401	0.949607	0.993188	0.902681	0.0340598	0.212135
74	train	0008827501	1	1.2.840.113564.345051173265.8.636876383891337106.44689	MR	t1 fs c+	effective group	ⅡB	2.0722	0.185453	0.89244	2.3655	1.03465e+06	0.858965	1.23048	1.03465e+06	8.8802	2.85509	4.39508	-1.89889	0.315552	10.7791	2.39632	0.442488	3.08095	2.399	126927	83.7198	126848	65.6444	0.720785	46.8993	0.948892	0.133532	71.1969	0.714445	16938.2	62.2895	79.2465	75.9276	1.94479	3.88958	0.505203	-0.257682	0.923523	0.991493	0.85506	0.0425351	0.251541
75	train	702724	1	1.2.392.200036.9125.2.138612190166.20170822000114	MR	t1 fs c+	effective group	ⅡB	2.54178	0.903503	0.99274	6.36247	4.84069e+06	1.24579	2.08457	4.84069e+06	18.0603	7.33263	11.1177	-1.0338	0.0347587	19.0941	8.2768	3.77322	4.09031	6.74468	90030	85.0529	89954.6	74.9739	0.696276	37.5597	0.636565	0.155011	56.648	0.50097	13943.9	47.7258	84.2021	77.5242	1.9967	3.9934	0.0578528	-0.0121553	0.994351	0.999061	0.988749	0.00469506	0.0426948
76	train	2748017	1	1.2.840.31314.14143234.20141206080815.2322442	MR	t1 fs c+	effective group	Ⅲ	2.08934	0.334421	0.980468	3.37603	4.60766e+06	0.878877	1.27176	4.60766e+06	12.0502	3.81845	5.57146	-0.914595	0.0798868	12.9648	2.58331	1.45482	3.25402	3.4637	316014	109.494	315898	91.6375	0.682691	65.9013	0.829495	0.104011	91.6788	0.719153	32856.8	76.0128	106.231	107.019	1.99015	3.98031	0.137267	-0.044244	0.984678	0.997809	0.969679	0.010953	0.0862036
77	train	685138	1	1.2.392.200036.9125.2.138612190166.20170111000598	MR	t1 fs c+	effective group	ⅡB	2.92605	0.417135	0.997958	6.22512	1.45755e+06	1.19397	1.7048	1.45755e+06	18.4282	6.61919	8.84239	-1.22024	0.011627	19.6484	4.72381	3.5334	4.39391	6.25219	33267	49.8096	33221	40.6313	0.765126	33.1182	0.876169	0.196614	46.5296	0.815092	6531.71	35.5998	47.3814	48.0208	1.99902	3.99804	0.0210799	-0.00311499	0.998229	0.999685	0.996463	0.00157675	0.0168903
78	train	744712	1	1.2.392.200036.9125.2.138612190166.20181116001150	MR	t1 fs c+	effective group	ⅡB	2.21467	0.227505	0.988691	4.27785	5.35214e+06	0.925871	1.35756	5.35214e+06	12.3869	4.53332	6.12338	-1.26066	0.0505933	13.6476	3.0652	1.84141	4.03372	4.1816	260432	105.394	260325	91.2948	0.682214	64.0587	0.724236	0.111017	81.3941	0.701669	28900.6	66.1189	98.7168	104.293	1.99463	3.98927	0.074196	-0.0301251	0.992593	0.999184	0.985262	0.00408138	0.0380384
79	train	726163	1	1.2.392.200036.9125.2.138612190166.20180530001724	MR	t1 fs c+	effective group	ⅡB	2.54524	-0.222966	0.996765	6.05627	4.21263e+06	1.04304	1.49378	4.21263e+06	15.0775	6.22753	8.18434	-0.612839	0.017355	15.6904	3.52114	3.49317	3.19834	5.9381	108623	83.7675	108543	71.6855	0.701596	46.2773	0.686772	0.144498	61.4003	0.645561	15684.3	49.2316	79.925	80.455	1.99844	3.99689	0.0309876	-0.00523481	0.997248	0.999521	0.994506	0.00239276	0.0241671
80	train	753575	1	1.2.392.200036.9125.2.138612190166.20190131000026	MR	t1 fs c+	effective group	ⅡB	1.85194	0.372318	0.996471	3.65419	7.84664e+06	0.784371	1.14472	7.84664e+06	10.1873	4.05117	5.77493	-0.872034	0.0187089	11.0593	2.11299	2.01993	3.19227	3.7814	478104	149.134	477977	139.734	0.742467	68.3612	0.518095	0.0833051	83.3847	0.489223	39817.9	72.3957	145.836	145.413	1.99818	3.99637	0.0335268	-0.00754592	0.997031	0.999539	0.994075	0.00230716	0.023372
81	train	771774	1	1.2.392.200036.9125.2.138612190166.20190622000272	MR	t1 fs c+	effective group	ⅡB	2.27316	0.759703	0.998976	4.34091	3.47944e+06	0.941552	1.37084	3.47944e+06	14.141	4.87401	6.81631	-1.25209	0.00633614	15.3931	3.07097	2.52665	4.00735	4.54808	146466	98.7016	146381	80.7588	0.71925	48.1148	0.724568	0.127578	73.437	0.595784	18675	58.5152	98.2904	85.4459	1.99953	3.99906	0.00997117	-0.00210502	0.999251	0.999889	0.998503	0.000554763	0.00676076
82	train	759600	1	1.2.392.200036.9125.2.138612190166.20190320000091	MR	t1 fs c+	effective group	ⅡB	2.55772	0.5109	0.996758	4.22285	5.30111e+06	1.05424	1.50129	5.30111e+06	13.5049	4.8164	6.96395	-0.7742	0.0173847	14.2791	3.51721	2.25017	3.16533	4.43627	228519	125.316	228403	103.027	0.658325	57.2104	0.594344	0.120174	74.7329	0.555295	27448	61.2335	110.023	123.065	1.99838	3.99676	0.031527	-0.00585143	0.997206	0.99953	0.994422	0.00235192	0.0237643
83	train	750254	1	1.2.156.112605.14038012547369.20190105072611.2.7736.1	MR	t1 fs c+	effective group	ⅡB	2.15915	0.213835	0.999493	5.19019	3.57317e+06	0.896648	1.29845	3.57317e+06	12.7317	5.49684	7.34748	-0.398672	0.00339613	13.1304	2.70167	3.19894	3.21627	5.24534	118257	83.0301	118183	71.2353	0.759164	48.6511	0.697451	0.129807	61.4003	0.682964	15340.9	49.6831	81.2712	80.1561	1.99976	3.99952	0.00616454	-0.000652562	0.999549	0.999916	0.999098	0.000422334	0.00531869
84	train	0010045421	1	1.2.840.113564.345051173265.12.637317916163411537.6113	MR	t1 fs c+	effective group	ⅡB	2.13301	-0.0835067	0.971715	3.68365	4.03943e+06	0.884932	1.25944	4.03943e+06	9.64107	4.00354	5.70304	-1.04844	0.108404	10.6895	2.47337	1.66341	2.87154	3.6817	252019	171.33	251875	131.79	0.652071	48.9973	0.463844	0.117434	73.4302	0.371783	29578.7	61.13	171.02	169.85	1.98527	3.97054	0.193356	-0.0633469	0.976793	0.99661	0.954334	0.0169501	0.122365
85	train	694269	1	1.2.392.200036.9125.2.138612190166.20170508002211	MR	t1 fs c+	effective group	ⅡB	3.94455	0.536586	0.990906	5.4876	6.77154e+06	1.63371	2.3064	6.77154e+06	19.0115	6.38807	9.47191	-1.08237	0.0420874	20.0939	8.28542	2.15396	3.19659	5.7028	165939	89.8499	165848	74.347	0.690655	55.8967	0.822654	0.127444	76.6877	0.751835	21136.3	61.1619	89.0449	84.22	1.99572	3.99144	0.072524	-0.0158343	0.9927	0.998792	0.985475	0.00604051	0.0528443
86	train	748007	1	1.2.392.200036.9125.2.138612190166.20181213000465	MR	t1 fs c+	effective group	ⅠB	4.48349	0.31455	0.957681	4.91423	4.24115e+06	1.84899	2.52248	4.24115e+06	14.1157	5.99052	9.53342	-1.16768	0.150483	15.2834	9.4157	1.19646	2.40275	5.14496	118183	95.0579	118103	90.9566	0.719369	38.6902	0.549381	0.137018	61.8142	0.42537	16182.3	49.9699	93.6216	92.1141	1.97759	3.95518	0.264331	-0.101954	0.966164	0.99543	0.933904	0.0228483	0.155181
87	test	722466	1	1.2.392.200036.9125.2.138612190166.20180410001800	MR	t1 fs c+	effective group	ⅡB	2.52516	0.417728	0.996082	5.11461	2.74571e+06	1.04836	1.55715	2.74571e+06	17.4694	5.5183	7.55524	-0.631653	0.0204824	18.101	4.07999	2.62068	4.07965	5.13534	90166	76.4591	90094.1	61.1078	0.727479	46.5117	0.788233	0.148285	58.1808	0.761141	13359.6	48.1672	68.7968	75.9276	1.99807	3.99614	0.037707	-0.0062404	0.99655	0.999391	0.993118	0.00304324	0.029679
88	test	715027	1	1.2.392.200036.9125.2.138612190166.20180109000551	MR	t1 fs c+	effective group	ⅡB	3.12602	-0.0407775	0.983877	4.8019	8.72093e+06	1.28423	1.75204	8.72093e+06	13.1414	5.1351	7.32137	-0.741495	0.0681078	13.8829	4.50385	1.80621	2.53361	4.67605	330723	129.626	330608	115.67	0.713853	57.1661	0.655257	0.0979725	87.4643	0.494217	32390.5	75.7936	127.91	125.399	1.99167	3.98334	0.121866	-0.0346174	0.986524	0.997941	0.973308	0.0102927	0.081367
89	test	0006824161	1	1.2.840.113564.345051173265.10.636174847271552993.1565	MR	t1 fs c+	effective group	ⅡB	2.19229	0.390932	0.968764	2.62032	251859	0.901409	1.26072	251859	7.9981	3.19725	5.05396	-0.600832	0.117575	8.59894	2.42592	0.860967	2.58611	2.79222	24638	114.634	24074.4	111.876	0.107209	69.9199	0.639501	1.5622	71.8471	0.624976	37609	71.5449	106.024	108.706	1.98303	3.96606	0.197549	-0.088135	0.976076	0.997219	0.95298	0.0139033	0.104719
90	test	2667570	1	1.2.840.31314.14143234.20140616161831.1941402	MR	t1 fs c+	effective group	ⅡB	0.448171	-0.462475	0.790201	0.437189	10633.5	0.184216	0.255649	10633.5	1.4564	0.507568	0.774559	-1.01173	0.526709	2.46812	0.0988527	-0.033381	2.93688	0.398463	41275	70.1997	41220.8	61.9928	0.660844	25.2792	0.670433	0.211843	63.7887	0.407776	8732.32	41.5621	50.6952	67.4166	1.88996	3.77992	0.814823	-0.441301	0.853786	0.98553	0.737334	0.0723479	0.371427
91	test	768809	1	1.2.392.200036.9125.2.138612190166.20190528002160	MR	t1 fs c+	effective group	ⅡB	2.59535	0.798845	0.999253	3.83045	2.60358e+06	1.06644	1.5118	2.60358e+06	14.5554	4.54943	6.68222	-0.701195	0.00479312	15.2566	3.58322	1.98456	3.7144	4.13692	125793	106.649	125701	92.7943	0.694621	44.0545	0.514456	0.138981	55.9464	0.474755	17470.1	47.7386	106.042	103.446	1.99961	3.99923	0.00898465	-0.00136723	0.999327	0.999885	0.998655	0.000573547	0.00697277
92	test	685321	1	1.2.392.200036.9125.2.138612190166.20170113000548	MR	t1 fs c+	effective group	Ⅲ	3.30267	-0.681651	0.999161	8.98667	2.7323e+06	1.36811	1.99232	2.7323e+06	15.8745	9.05168	11.5842	-0.47411	0.00531501	16.3486	6.39001	5.34703	3.37516	8.69154	33348	64.1716	33286.4	56.1393	0.669508	26.0407	0.657032	0.224546	42.45	0.463859	7474.34	36.8853	62.7694	61.3514	1.99973	3.99946	0.00675846	-0.000806285	0.999501	0.999909	0.999003	0.000454786	0.00568991
93	test	727994	1	1.2.392.200036.9125.2.138612190166.20180626000110	MR	t1 fs c+	effective group	ⅡB	3.01096	0.346287	0.993602	4.21599	1.02483e+07	1.23562	1.67477	1.02483e+07	15.2252	4.66857	6.56418	-1.09734	0.0312065	16.3226	4.18392	1.51494	3.41661	4.19662	470203	163.658	470065	146.62	0.665694	62.2708	0.527935	0.0934308	85.235	0.424709	43918.6	77.4058	157.204	161.245	1.99693	3.99386	0.0527043	-0.0129566	0.995016	0.999236	0.990067	0.00382239	0.0360047
94	test	748268	1	1.2.392.200036.9125.2.138612190166.20181215000307	MR	t1 fs c+	effective group	Ⅲ	2.49888	0.989489	0.974784	2.8514	9.39899e+06	1.05591	1.56295	9.39899e+06	15.558	3.78247	5.96317	-1.30825	0.0986502	16.8662	4.05082	0.965581	4.23953	3.20254	656945	148.172	656792	123.313	0.667113	83.5913	0.77802	0.0833954	128.413	0.677879	54773.4	95.9399	147.272	136.165	1.98728	3.97456	0.173795	-0.0533938	0.979672	0.996956	0.959912	0.0152206	0.112851
95	test	721269	1	1.2.392.200036.9125.2.138612190166.20180325000332	MR	t1 fs c+	effective group	ⅡB	2.64824	0.0492017	0.973212	3.86399	1.45165e+06	1.07744	1.5035	1.45165e+06	11.6087	4.26623	6.12602	-0.916409	0.103678	12.5251	3.43482	1.37527	2.78112	3.84264	79758	120.487	79666.5	111.828	0.642207	32.065	0.304611	0.175005	41.4849	0.286734	13942	34.0641	117.239	120.333	1.98747	3.97494	0.171365	-0.0526992	0.979982	0.997005	0.960517	0.0149752	0.111215
96	test	712964	1	1.2.392.200036.9125.2.138612190166.20171218001921	MR	t1 fs c+	effective group	Ⅲ	2.11872	0.751507	0.989037	3.28471	7.82446e+06	0.898003	1.34489	7.82446e+06	12.4318	3.91276	5.83864	-1.13848	0.0492869	13.5703	3.0227	1.49282	3.95673	3.50528	511079	191.052	510923	171.335	0.647243	59.4848	0.428693	0.0934613	89.0505	0.347185	47751.5	73.45	189.489	188.664	1.99441	3.98881	0.0830541	-0.0271288	0.991565	0.998863	0.983227	0.00568533	0.0501643
97	test	721664	1	1.2.392.200036.9125.2.138612190166.20180329001430	MR	t1 fs c+	effective group	ⅡB	5.43581	1.16115	0.877225	3.94854	3.14955e+06	2.2384	3.26175	3.14955e+06	20.8747	6.27293	10.4003	-1.05928	0.349686	21.9339	17.5879	0.247074	4.14109	4.66495	80040	90.2884	79958.9	83.8873	0.664942	28.9657	0.5926	0.168815	58.5918	0.345293	13498.3	49.7116	89.8888	88.8651	1.93356	3.86712	0.616831	-0.259648	0.900764	0.986881	0.815021	0.0655957	0.343679
98	test	13979693	1	1.2.840.31314.14143234.20160413142658.17505255	MR	t1 fs c+	effective group	ⅡB	1.48063	-0.218445	0.971102	2.64882	1.10394e+06	0.60532	0.859751	1.10394e+06	6.48663	2.89089	4.04913	-1.05323	0.110325	7.53986	1.15737	1.41695	3.08744	2.68326	132094	80.5667	132007	64.185	0.657295	55.0266	0.887401	0.144497	72.1803	0.857313	19074.6	56.9579	80.2621	76.0592	1.98602	3.97205	0.177621	-0.0668938	0.979117	0.997238	0.958836	0.0138114	0.103875
99	test	743009	1	1.2.392.200036.9125.2.138612190166.20181102001485	MR	t1 fs c+	effective group	ⅡB	2.2909	0.262323	0.996025	3.94394	2.88616e+06	0.939311	1.31395	2.88616e+06	12.0394	4.40631	6.24288	-0.883026	0.0207354	12.9224	2.64105	2.11365	2.95628	4.09567	148652	83.1023	148574	64.6673	0.768431	55.6311	0.9526	0.118822	69.9214	0.860266	17654	61.6021	76.6942	80.6598	1.99804	3.99608	0.0379633	-0.00663399	0.996536	0.999399	0.993089	0.00300286	0.0293219
100	test	673154	1	1.2.392.200036.9125.2.138612190166.20160727000207	MR	t1 fs c+	effective group	ⅡB	2.87859	0.898085	0.982997	4.0583	2.62304e+06	1.25905	1.92863	2.62304e+06	15.637	5.1624	7.95606	-0.777461	0.0711918	16.4145	6.31415	1.67915	4.05243	4.50957	98424	75.0666	98356	57.4275	0.774405	46.4023	0.954045	0.135285	59.1354	0.808014	13306.1	54.7884	73.2462	68.5055	1.99112	3.98223	0.126297	-0.0400337	0.986171	0.998022	0.972603	0.00989219	0.0795396
101	test	0009033389	1	1.2.840.113564.345051173265.12.637000215090562719.13514	MR	t1 fs c+	effective group	ⅠB	3.24796	0.415919	0.854072	3.50693	1.15603e+06	1.35324	1.93882	1.15603e+06	16.2451	4.32514	6.6064	-2.25813	0.399507	18.5032	6.01097	0.322496	3.54438	3.56312	61797	89.6493	61719.6	88.2759	0.669343	30.7847	0.38036	0.182822	39.5601	0.348732	11283.7	33.5766	87.4643	87.8465	1.93633	3.87265	0.571759	-0.276667	0.909846	0.989408	0.830864	0.0529607	0.294821
[truncated: 1,368 more columns]
